# Supplementary material for: Specific Secondary Bile Acids Control Chicken Necrotic Enteritis
Source: Pathogens. 2021 Aug 17;10(8):1041. doi: 10.3390/pathogens10081041 (PMC8427939; doi:10.3390/pathogens10081041)
Supplement: Supplementary file 1 [file pathogens-10-01041-s001.zip]

Archive with 1 entries (1 files):
- pathogens-1328171-supplementary.pdf
